# Supplementary material for: A Comparison of Vaccine Hesitancy of COVID-19 Vaccination in China and the United States
Source: Vaccines (Basel). 2021 Jun 14;9(6):649. doi: 10.3390/vaccines9060649 (PMC8232230; doi:10.3390/vaccines9060649)
Supplement: Supplementary file 1 [file vaccines-09-00649-s001.zip]

Archive with 1 entries (1 files):
- vaccines-1221885-supplementary.pdf
